# Supplementary material for: An Ecological Paradox: The African Wild Dog (Lycaon Pictus) Is Not Attracted to Water Points When Water Is Scarce in Hwange National Park, Zimbabwe
Source: PLoS One. 2016 Jan 27;11(1):e0146263. doi: 10.1371/journal.pone.0146263 (PMC4729684; doi:10.1371/journal.pone.0146263)
Supplement: S1 Table — Water distribution points for years 1992 and 2000, coordinates are in WGS84 UTM ZONE 35S. (XLS) [file pone.0146263.s001.xls]

## Sheet: Sheet1
S1 Table. Water points
Water distribution points for years 1992 and 2000, coordinates are in WGS84 UTM ZONE 36S
FID	Longitude	Latitude	Year
1	491549	7929322	1992
2	496487	7921600	1992
3	492310	7916008	1992
4	472713	7917944	1992
5	487996	7907855	1992
6	514290	7912977	1992
7	491969	7931774	1992
8	505111	7922242	1992
9	526497	7905147	1992
10	488284	7923972	1992
11	489648	7935259	1992
12	507040	7915510	1992
13	483000	7929900	1992
14	475300	7930500	1992
15	501400	7923600	1992
16	484718	7903942	1992
17	489454	7936052	1992
18	536216	7943214	1992
19	522319	7944041	1992
20	524426	7932121	1992
1	536216	7943214	2000
2	522319	7944041	2000
3	524426	7932121	2000
4	490300	7938100	2000
5	496000	7936200	2000
6	505300	7942200	2000
7	498000	7937200	2000
8	522500	7932000	2000
9	517900	7911000	2000
10	491549	7929322	2000
11	496487	7921600	2000
12	489459	7926665	2000
13	492310	7916008	2000
14	497101	7925986	2000
15	472713	7917944	2000
16	487996	7907855	2000
17	514290	7912977	2000
18	491969	7931774	2000
19	505111	7922242	2000
20	526497	7905147	2000
21	488284	7923972	2000
22	489648	7935259	2000
23	507040	7915510	2000
24	483000	7929900	2000
25	498789	7907400	2000
26	499500	7932500	2000
27	484718	7903942	2000
28	494395	7930024	2000
29	476380	7933716	2000
30	480500	7903600	2000
