# Supplementary material for: An Ecological Paradox: The African Wild Dog (Lycaon Pictus) Is Not Attracted to Water Points When Water Is Scarce in Hwange National Park, Zimbabwe
Source: PLoS One. 2016 Jan 27;11(1):e0146263. doi: 10.1371/journal.pone.0146263 (PMC4729684; doi:10.1371/journal.pone.0146263)
Supplement: S2 Table — Wild dogs presence only data for years 1992 and 2000, coordinates are in WGS84 UTM ZONE 35S. (XLS) [file pone.0146263.s002.xls]

## Sheet: Sheet1
S2 Table. Wild dogs
Wild dogs presence only data for years 1992 and 2000, coordinates are in WGS84 UTM ZONE 36S
FID	Longitude	Latitude	Year
1	495400	7928800	1992
2	499400	7932400	1992
3	497300	7937200	1992
4	489300	7936100	1992
5	485700	7928300	1992
6	489100	7926600	1992
7	481100	7923100	1992
8	477700	7923700	1992
9	476300	7922100	1992
10	476000	7921900	1992
11	476800	7922200	1992
12	477800	7923200	1992
13	477800	7923200	1992
14	479700	7925100	1992
15	479700	7926800	1992
16	489700	7929800	1992
17	488100	7929800	1992
18	488100	7929800	1992
19	488000	7935800	1992
20	489300	7936300	1992
21	488100	7936400	1992
22	487300	7938700	1992
23	487300	7938600	1992
24	487300	7938700	1992
25	484800	7939700	1992
26	483400	7938600	1992
27	482000	7938000	1992
28	484300	7937000	1992
29	492000	7938800	1992
30	495300	7933500	1992
31	478400	7934200	1992
32	499400	7932400	1992
33	487400	7922800	1992
34	487400	7922800	1992
35	491600	7929600	1992
36	497200	7926400	1992
37	487700	7923000	1992
38	486500	7923500	1992
39	488500	7924600	1992
40	488700	7923800	1992
41	488700	7923800	1992
42	490800	7921600	1992
43	494800	7922200	1992
44	496500	7921600	1992
45	494400	7922200	1992
46	494400	7922200	1992
47	494300	7920800	1992
48	494100	7920800	1992
49	494100	7920800	1992
50	492500	7923900	1992
51	485200	7923200	1992
52	483400	7922800	1992
53	478100	7923500	1992
54	478100	7923500	1992
55	489300	7936100	1992
56	493500	7935000	1992
57	495000	7933300	1992
58	493300	7933100	1992
59	493300	7933100	1992
60	492900	7932600	1992
61	493600	7931600	1992
62	493500	7934400	1992
63	495600	7936000	1992
64	497600	7936200	1992
65	487600	7927600	1992
66	487600	7927600	1992
67	475000	7924000	1992
68	494000	7930600	1992
69	494300	7929400	1992
70	492200	7929300	1992
71	494400	7928700	1992
72	494400	7928700	1992
73	502000	7943000	1992
74	502000	7943000	1992
75	498800	7937500	1992
76	502900	7933900	1992
77	493000	7929000	1992
78	493000	7929000	1992
79	516100	7940400	1992
80	481100	7923100	1992
81	502200	7945000	1992
82	498000	7938000	1992
83	501200	7935700	1992
84	497600	7937300	1992
85	499500	7938500	1992
86	506700	7938800	1992
87	506700	7939000	1992
88	516000	7943800	1992
89	515500	7943700	1992
90	502000	7938400	1992
91	511000	7943200	1992
92	508200	7943000	1992
93	515000	7944200	1992
94	505000	7938000	1992
95	513000	7939500	1992
96	505300	7942200	1992
97	516500	7939100	1992
98	515800	7940000	1992
99	519800	7941200	1992
100	511700	7938000	1992
101	501000	7933500	1992
102	499100	7937400	1992
103	505300	7942200	1992
104	539800	7933300	1992
105	539800	7933300	1992
106	539800	7933300	1992
107	539800	7933300	1992
108	540000	7933000	1992
109	539800	7933300	1992
110	539800	7933300	1992
111	539800	7933300	1992
112	539800	7933300	1992
113	539800	7933300	1992
114	539800	7933300	1992
115	539800	7933300	1992
116	539800	7933700	1992
117	538700	7930200	1992
118	539200	7931700	1992
119	539200	7931700	1992
120	537700	7935100	1992
121	537900	7934900	1992
122	537900	7934900	1992
123	537900	7934900	1992
124	537900	7934900	1992
125	540000	7934100	1992
126	540000	7934100	1992
127	540000	7934100	1992
128	540000	7934100	1992
129	540800	7935200	1992
130	543000	7933300	1992
131	541200	7937500	1992
132	541000	7935200	1992
133	541000	7935200	1992
134	540600	7933400	1992
135	540700	7934300	1992
136	540700	7934300	1992
137	541000	7935200	1992
138	527500	7940800	1992
139	527500	7941000	1992
140	528700	7939400	1992
141	528800	7939200	1992
142	528800	7939200	1992
143	531500	7943500	1992
144	532500	7945500	1992
1	506000	7938900	2000
2	510300	7937800	2000
3	513000	7921800	2000
4	519000	7937000	2000
5	519000	7924200	2000
6	512500	7930500	2000
7	509400	7944000	2000
8	504100	7936200	2000
9	500500	7922500	2000
10	499600	7935200	2000
11	502200	7933100	2000
12	508100	7923600	2000
13	507700	7926400	2000
14	515500	7913500	2000
15	500300	7930100	2000
16	510300	7939300	2000
17	509700	7944900	2000
18	508400	7944800	2000
19	506500	7942500	2000
20	511000	7944700	2000
21	508900	7944000	2000
22	510400	7943600	2000
23	510300	7942800	2000
24	510400	7942800	2000
25	510400	7942800	2000
26	510400	7942800	2000
27	505000	7942200	2000
28	510400	7942800	2000
29	510400	7942800	2000
30	510400	7942800	2000
31	510400	7942800	2000
32	511500	7942100	2000
33	512000	7942900	2000
34	512500	7944500	2000
35	512300	7944400	2000
36	511200	7944400	2000
37	510400	7942800	2000
38	510400	7942800	2000
39	509300	7938700	2000
40	510400	7942800	2000
41	510400	7942800	2000
42	510400	7942800	2000
43	510400	7942800	2000
44	510400	7942600	2000
45	510400	7942600	2000
46	510400	7942600	2000
47	508900	7940600	2000
48	514400	7943700	2000
49	510000	7939500	2000
50	509700	7941300	2000
51	512300	7943900	2000
52	509200	7942800	2000
53	509200	7942800	2000
54	509200	7942800	2000
55	510700	7945300	2000
56	509200	7943100	2000
57	507900	7941600	2000
58	508900	7941400	2000
59	509200	7943100	2000
60	508800	7942900	2000
61	509000	7942500	2000
62	508400	7940300	2000
63	508400	7939300	2000
64	509100	7937500	2000
65	509100	7942300	2000
66	509200	7943100	2000
67	509200	7943100	2000
68	511800	7944400	2000
69	514400	7945500	2000
70	509200	7943100	2000
71	513300	7944500	2000
72	509200	7943100	2000
73	509200	7943100	2000
74	509200	7943100	2000
75	508600	7942800	2000
76	508500	7943500	2000
77	509200	7943100	2000
78	509200	7943100	2000
79	508400	7942600	2000
80	507900	7942300	2000
81	508100	7942600	2000
82	508500	7942900	2000
83	509200	7943100	2000
84	509200	7943100	2000
85	508200	7943000	2000
86	506900	7942400	2000
87	506900	7941500	2000
88	509200	7943100	2000
89	509200	7943100	2000
90	505700	7944100	2000
91	504300	7943500	2000
92	505100	7944200	2000
93	509200	7943100	2000
94	509200	7943100	2000
95	509200	7942400	2000
96	509200	7943100	2000
97	509200	7943100	2000
98	508700	7942300	2000
99	508700	7942300	2000
100	508100	7941500	2000
101	508600	7939400	2000
102	509600	7940000	2000
103	510100	7941500	2000
104	508000	7940800	2000
105	508600	7939900	2000
106	509200	7943100	2000
107	509200	7942400	2000
108	509200	7943100	2000
109	507100	7941800	2000
110	509700	7942800	2000
111	510500	7944000	2000
112	509200	7943100	2000
113	511800	7944000	2000
114	511700	7944000	2000
115	511700	7942800	2000
116	511700	7942800	2000
117	511800	7944000	2000
118	511700	7942800	2000
119	511700	7942800	2000
120	513200	7943300	2000
121	512700	7942800	2000
122	511300	7943000	2000
123	511600	7942400	2000
124	509100	7942800	2000
125	489500	7945000	2000
126	489000	7945000	2000
127	489000	7945000	2000
128	491300	7945500	2000
129	491300	7945500	2000
130	492100	7945200	2000
131	501800	7938000	2000
132	502000	7938600	2000
133	502000	7938600	2000
134	502400	7938500	2000
135	502200	7938400	2000
136	502200	7938100	2000
137	501400	7938300	2000
138	501400	7938300	2000
139	502000	7938800	2000
140	500400	7938500	2000
141	501600	7938600	2000
142	501800	7938000	2000
143	501800	7939200	2000
144	502000	7939300	2000
145	502000	7939300	2000
146	502200	7938800	2000
147	502300	7937500	2000
148	502000	7938000	2000
149	501800	7938500	2000
150	501800	7938500	2000
151	497600	7937300	2000
152	500900	7937700	2000
153	500300	7937300	2000
154	499300	7937800	2000
155	509300	7938700	2000
156	509700	7940400	2000
157	515200	7939500	2000
158	509300	7938700	2000
159	506200	7938600	2000
160	506200	7938600	2000
161	506200	7938600	2000
162	505700	7939100	2000
163	505800	7939000	2000
164	506200	7938600	2000
165	506800	7939500	2000
166	505000	7939300	2000
167	509700	7939900	2000
168	509100	7938900	2000
169	508700	7938800	2000
170	508600	7938700	2000
171	508600	7938300	2000
172	508600	7938300	2000
173	510000	7938500	2000
174	510000	7939500	2000
175	510000	7938500	2000
176	509400	7938400	2000
177	509300	7938700	2000
178	509300	7938700	2000
179	509000	7939300	2000
180	509000	7939200	2000
181	509000	7940100	2000
182	509000	7939600	2000
183	509500	7940400	2000
184	510600	7939400	2000
185	510800	7938800	2000
186	510400	7938400	2000
187	510400	7938400	2000
188	510800	7938000	2000
189	511100	7939500	2000
190	511100	7939600	2000
191	509300	7938700	2000
192	491600	7929500	2000
193	498300	7925900	2000
194	496200	7927900	2000
195	497600	7924900	2000
196	497200	7926400	2000
197	501000	7928000	2000
198	493900	7929000	2000
199	499900	7929900	2000
200	496200	7928200	2000
201	497600	7930000	2000
202	501500	7922000	2000
203	503500	7925200	2000
204	501500	7922000	2000
205	501500	7922000	2000
206	501800	7922400	2000
207	503000	7924400	2000
208	503500	7925200	2000
209	501500	7922000	2000
210	501500	7922000	2000
211	502700	7922500	2000
212	504300	7923500	2000
213	503000	7926100	2000
214	501500	7926600	2000
215	501500	7924500	2000
216	501500	7922000	2000
217	501500	7922000	2000
218	500200	7920700	2000
219	497700	7919700	2000
220	496900	7919400	2000
221	495100	7919300	2000
222	496200	7919000	2000
223	501500	7922000	2000
224	501500	7922000	2000
225	501500	7922000	2000
226	502500	7920500	2000
227	501500	7922000	2000
228	497300	7920200	2000
229	498100	7920500	2000
230	500000	7921600	2000
231	501500	7922000	2000
232	492900	7927400	2000
233	500600	7922800	2000
234	500500	7922700	2000
235	501500	7922000	2000
236	501000	7922700	2000
237	503500	7921500	2000
238	502900	7920400	2000
239	503400	7920500	2000
240	502700	7920000	2000
241	501500	7922000	2000
242	501500	7922000	2000
243	501600	7922400	2000
244	500500	7924000	2000
245	499900	7924100	2000
246	499800	7924800	2000
247	503500	7925000	2000
248	501500	7922000	2000
249	503500	7925000	2000
250	502900	7923100	2000
251	500500	7922700	2000
252	500500	7922400	2000
253	501700	7922400	2000
254	502500	7924100	2000
255	503100	7924100	2000
256	503300	7924600	2000
257	504100	7924500	2000
258	504800	7923900	2000
259	504900	7923700	2000
260	498900	7924300	2000
261	500500	7922500	2000
262	504300	7922300	2000
263	504600	7922000	2000
264	505500	7921500	2000
265	505700	7922300	2000
266	504900	7922900	2000
267	503200	7923100	2000
268	500500	7922500	2000
269	500500	7922500	2000
270	502100	7921300	2000
271	502500	7920500	2000
272	502900	7920300	2000
273	504500	7920200	2000
274	505800	7920000	2000
275	506300	7920000	2000
276	506300	7920000	2000
277	506800	7918700	2000
278	506900	7917700	2000
279	506600	7917800	2000
280	506500	7918500	2000
281	495500	7921100	2000
282	497300	7921500	2000
283	496300	7933700	2000
284	500500	7922500	2000
285	500500	7922700	2000
286	501900	7922800	2000
287	503100	7924200	2000
288	505000	7926500	2000
289	505500	7928100	2000
290	503000	7924900	2000
291	500500	7922500	2000
292	500500	7922500	2000
293	501500	7922000	2000
294	497600	7924700	2000
295	489300	7933700	2000
296	498500	7938400	2000
297	495500	7933800	2000
298	489100	7926600	2000
299	490200	7926800	2000
300	496100	7932800	2000
301	495700	7937900	2000
302	495300	7938800	2000
303	495300	7938900	2000
304	495200	7939000	2000
305	495100	7939100	2000
306	495100	7939000	2000
307	495100	7939000	2000
308	495200	7939000	2000
309	495300	7938800	2000
310	495300	7938800	2000
311	495500	7938900	2000
312	497100	7941000	2000
313	496200	7940700	2000
314	496700	7941500	2000
315	497600	7941300	2000
316	498500	7941100	2000
317	498000	7940800	2000
318	499000	7940100	2000
319	497400	7940200	2000
320	495300	7938800	2000
321	495100	7938300	2000
322	496200	7937700	2000
323	496800	7937500	2000
324	495100	7938300	2000
325	495100	7938300	2000
326	493700	7937500	2000
327	493200	7937800	2000
328	493700	7937500	2000
329	493200	7937800	2000
330	493700	7937500	2000
331	493200	7937800	2000
332	493600	7937200	2000
333	493700	7937000	2000
334	494100	7936400	2000
335	494100	7936400	2000
336	495300	7938400	2000
337	496900	7937200	2000
338	495900	7936900	2000
339	495900	7936900	2000
340	499100	7936500	2000
341	499100	7936100	2000
342	499600	7937100	2000
343	499600	7937100	2000
344	499600	7937100	2000
345	500000	7937900	2000
346	500000	7937900	2000
347	500000	7938300	2000
348	501100	7937900	2000
349	501500	7937500	2000
350	501000	7937600	2000
351	501000	7937400	2000
352	500700	7935800	2000
353	500100	7934800	2000
354	499800	7934700	2000
355	499500	7934700	2000
356	499200	7934600	2000
357	499200	7935500	2000
358	499200	7935600	2000
359	499200	7935700	2000
360	499000	7935700	2000
361	499000	7935700	2000
362	498800	7935800	2000
363	498100	7935100	2000
364	497800	7935600	2000
365	497900	7935300	2000
366	497400	7935800	2000
367	497400	7935800	2000
368	498200	7936900	2000
369	498000	7936500	2000
370	498100	7936200	2000
371	498100	7936200	2000
372	498100	7935800	2000
373	497900	7935700	2000
374	497900	7935700	2000
375	496800	7936100	2000
376	496200	7935900	2000
377	494500	7936200	2000
378	494500	7936200	2000
379	490300	7937800	2000
380	492000	7936300	2000
381	492000	7936300	2000
382	491800	7936300	2000
383	491800	7936300	2000
384	491300	7938000	2000
385	491000	7937800	2000
386	490800	7937700	2000
387	490600	7937700	2000
388	490700	7938700	2000
389	490700	7938700	2000
390	490700	7937700	2000
391	489300	7933700	2000
392	498000	7930800	2000
393	496700	7931300	2000
394	492200	7932700	2000
395	493300	7933300	2000
396	493600	7934200	2000
397	493700	7934300	2000
398	494400	7933900	2000
399	494500	7934300	2000
400	494500	7934300	2000
401	495800	7933800	2000
402	496000	7933800	2000
403	495500	7933600	2000
404	495400	7933900	2000
405	495300	7933900	2000
406	495500	7934200	2000
407	495100	7934100	2000
408	494800	7934200	2000
409	494800	7934200	2000
410	494400	7932900	2000
411	493600	7932400	2000
412	493600	7932400	2000
413	493100	7932100	2000
414	494400	7932400	2000
415	494400	7932400	2000
416	494200	7932600	2000
417	494200	7932600	2000
418	498800	7936900	2000
419	498800	7936900	2000
420	499800	7936900	2000
421	499100	7938500	2000
422	498800	7939000	2000
423	499000	7939600	2000
424	499400	7938500	2000
425	497600	7938200	2000
426	498200	7937800	2000
427	498200	7937500	2000
428	498200	7937800	2000
429	496500	7935600	2000
430	497900	7937300	2000
431	495500	7937400	2000
432	496000	7936200	2000
433	496000	7936300	2000
434	495900	7936200	2000
435	495900	7936200	2000
436	496200	7936100	2000
437	496600	7936300	2000
438	497000	7936600	2000
439	497000	7937600	2000
440	496200	7937200	2000
441	496700	7935500	2000
442	498200	7937200	2000
443	498000	7937200	2000
444	497200	7937600	2000
445	498500	7938000	2000
446	498200	7938100	2000
447	500200	7938000	2000
448	499800	7938100	2000
449	499500	7938200	2000
450	498900	7937900	2000
451	498900	7937900	2000
452	498500	7937300	2000
453	498500	7936900	2000
454	497700	7936900	2000
455	498500	7936900	2000
456	498200	7937700	2000
457	501900	7937400	2000
458	501600	7937600	2000
459	501500	7937500	2000
460	501300	7937800	2000
461	501000	7938000	2000
462	500200	7938000	2000
463	500200	7938000	2000
464	499800	7938100	2000
465	499500	7938200	2000
466	498900	7937900	2000
467	498900	7937900	2000
468	498500	7937300	2000
469	498500	7936900	2000
470	497700	7936900	2000
471	498500	7936900	2000
472	498500	7936900	2000
473	498200	7937700	2000
474	498500	7936000	2000
475	498100	7938700	2000
476	495700	7939800	2000
477	496000	7939500	2000
478	495400	7939200	2000
479	495400	7939200	2000
480	495500	7939300	2000
481	494800	7939100	2000
482	493200	7941000	2000
483	493300	7939000	2000
484	491900	7940600	2000
485	492100	7941100	2000
486	492200	7942300	2000
487	491800	7941500	2000
488	491500	7938400	2000
489	491000	7938000	2000
490	492200	7936200	2000
491	491900	7935900	2000
492	496700	7936300	2000
493	496400	7936600	2000
494	496700	7936800	2000
495	497000	7936800	2000
496	497300	7936700	2000
497	496400	7936000	2000
498	496100	7935400	2000
499	496100	7935200	2000
500	497000	7935700	2000
501	497300	7936700	2000
502	497300	7936700	2000
503	497400	7935100	2000
504	497400	7935100	2000
505	498100	7936000	2000
506	498600	7936600	2000
507	498200	7936800	2000
508	498000	7936500	2000
509	497700	7936500	2000
510	494100	7928400	2000
511	494300	7928400	2000
512	493300	7929100	2000
513	493300	7929100	2000
514	493100	7929300	2000
515	492200	7929200	2000
516	489400	7924200	2000
517	489300	7925000	2000
518	488900	7924200	2000
519	488800	7924900	2000
520	488900	7923300	2000
521	488600	7923000	2000
522	488900	7922900	2000
523	488900	7922900	2000
524	489400	7922600	2000
525	489400	7922600	2000
526	489400	7923000	2000
527	488100	7919400	2000
528	489700	7920000	2000
529	489300	7919200	2000
530	489800	7919900	2000
531	492000	7919700	2000
532	500700	7922400	2000
533	495000	7935800	2000
534	495300	7933500	2000
535	492000	7927500	2000
536	492000	7932300	2000
537	487000	7924200	2000
538	504700	7920800	2000
539	527000	7905000	2000
540	525700	7908000	2000
541	517400	7914500	2000
542	515500	7913500	2000
543	492900	7919200	2000
544	492300	7919500	2000
545	498800	7907700	2000
546	510300	7905200	2000
547	493000	7913000	2000
548	492400	7916300	2000
549	490400	7915600	2000
550	479900	7913200	2000
551	507400	7917200	2000
552	510200	7904200	2000
553	513100	7908500	2000
554	505000	7917300	2000
555	509900	7921100	2000
556	484800	7903800	2000
